# Supplementary material for: Skin-Grafting and Dendritic Cell “Boosted” Humanized Mouse Models Allow the Pre-Clinical Evaluation of Therapeutic Cancer Vaccines
Source: Cells. 2023 Aug 18;12(16):2094. doi: 10.3390/cells12162094 (PMC10453599; doi:10.3390/cells12162094)
Supplement: Supplementary file 1 [file cells-12-02094-s001.zip]

Archive with 1 entries (1 files):
- cells-2489743-supplementary.pdf
